# Supplementary material for: Cytogeography of Naturalized Solidago canadensis Populations in Europe
Source: Plants (Basel). 2023 Mar 1;12(5):1113. doi: 10.3390/plants12051113 (PMC10005290; doi:10.3390/plants12051113)
Supplement: Supplementary file 1 [file plants-12-01113-s001.zip]

Archive with 1 entries (1 files):
- plants-2196262-supplementary.pdf
